# Supplementary material for: Genetic and Phenotypic Spectrum of KBG Syndrome: A Report of 13 New Chinese Cases and a Review of the Literature
Source: J Pers Med. 2022 Mar 5;12(3):407. doi: 10.3390/jpm12030407 (PMC8948816; doi:10.3390/jpm12030407)
Supplement: Supplementary file 1 [file jpm-12-00407-s001.zip]

Archive with 3 entries (3 files):
- Table S1 Craniofacial anomalies of 13 cases in this cohort.pdf
- Table S2-Clinacal and genetic analysis of 13 cases with missense variations.pdf
- Table S3-Frequency of clinical phenotypes between 218 cases of truncated ANKRD11 variation  and 13 cases of missense variation.pdf
